# Supplementary material for: Analysis of Efficacy-To-Safety Ratio of Angiogenesis-Inhibitors Based Therapies in Ovarian Cancer: A Systematic Review and Meta-Analysis
Source: Diagnostics (Basel). 2023 Mar 9;13(6):1040. doi: 10.3390/diagnostics13061040 (PMC10046967; doi:10.3390/diagnostics13061040)
Supplement: Supplementary file 1 [file diagnostics-13-01040-s001.zip]

Archive with 1 entries (1 files):
- diagnostics-2218672-supplementary.pdf
